# Supplementary material for: kLDM: Inferring Multiple Metagenomic Association Networks Based on the Variation of Environmental Factors
Source: Genomics Proteomics Bioinformatics. 2021 Feb 17;19(5):834–47. doi: 10.1016/j.gpb.2020.06.015 (PMC9170748; doi:10.1016/j.gpb.2020.06.015)
Supplement: Supplementary Table S12 — OTU abundance, EF-OTU, and OTU-OTU associations of three clusters on the American Gut Project dataset [file mmc17.xlsx]

## Sheet: OTU-Abundance
Table S12-1 216 OTUs' relative abundance of three clusters
OTU Name	Cluster-1, P=216, N=6831	Cluster-2, P=216, N=5003	Cluster-3, P=56, N=112
f__Bacteroidaceae; g__Bacteroides;	0.02 (0.0069)	0.021 (0.0082)	0.015 (0.0025)
f__Bacteroidaceae; g__Bacteroides;	0.016 (0.0065)	0.017 (0.0078)	0.014 (0.0024)
g__Faecalibacterium; s__prausnitzii;	0.015 (0.0052)	0.016 (0.006)	0.011 (0.0019)
o__Clostridiales; f__Lachnospiraceae;	0.014 (0.0056)	0.015 (0.0064)	0.013 (0.002)
f__Bacteroidaceae; g__Bacteroides;	0.015 (0.0064)	0.017 (0.0076)	0.01 (0.0025)
g__Faecalibacterium; s__prausnitzii;	0.014 (0.0054)	0.014 (0.006)	0.014 (0.0014)
g__Prevotella; s__copri;	0.005 (0.0066)	0.0043 (0.0064)	0.0025 (0.0014)
g__Faecalibacterium; s__prausnitzii;	0.012 (0.0058)	0.012 (0.0067)	0.0055 (0.004)
g__Akkermansia; s__muciniphila;	0.0067 (0.0071)	0.0064 (0.0079)	0.012 (0.0028)
f__Bacteroidaceae; g__Bacteroides;	0.012 (0.0057)	0.013 (0.0067)	0.0092 (0.0028)
f__Bacteroidaceae; g__Bacteroides;	0.0081 (0.0071)	0.0089 (0.0079)	0.0024 (0.0029)
f__Bacteroidaceae; g__Bacteroides;	0.012 (0.0063)	0.013 (0.0077)	0.01 (0.002)
g__Parabacteroides; s__distasonis;	0.012 (0.0064)	0.013 (0.0075)	0.01 (0.0013)
f__Bacteroidaceae; g__Bacteroides;	0.0078 (0.0067)	0.0081 (0.0073)	0.0026 (0.0016)
g__Bacteroides; s__fragilis;	0.0079 (0.0071)	0.0092 (0.0085)	0.0076 (0.0032)
o__Bacteroidales; f__Rikenellaceae;	0.01 (0.0064)	0.01 (0.0072)	0.01 (0.0015)
f__Lachnospiraceae; g__Blautia;	0.012 (0.0048)	0.013 (0.006)	0.011 (0.0017)
o__Clostridiales; f__Ruminococcaceae;	0.01 (0.0057)	0.0097 (0.0066)	0.0099 (0.0016)
c__Clostridia; o__Clostridiales;	0.0065 (0.0064)	0.0051 (0.0063)	0.0014 (0.002)
f__Porphyromonadaceae; g__Parabacteroides;	0.0092 (0.0065)	0.01 (0.0077)	0.011 (0.0022)
f__Lachnospiraceae; g__Lachnospira;	0.01 (0.0052)	0.0098 (0.006)	0.013 (0.0029)
f__Bacteroidaceae; g__Bacteroides;	0.0077 (0.0064)	0.0083 (0.0074)	0.013 (0.0015)
g__Prevotella; s__copri;	0.0035 (0.0055)	0.003 (0.0052)	0.0018 (0.0015)
o__Clostridiales; f__Ruminococcaceae;	0.01 (0.0058)	0.01 (0.0065)	0.01 (0.002)
o__Clostridiales; f__Lachnospiraceae;	0.0093 (0.0052)	0.0092 (0.0058)	0.013 (0.0018)
g__Bifidobacterium; s__adolescentis;	0.0085 (0.0066)	0.0083 (0.0075)	0.0019 (0.0026)
f__Lachnospiraceae; g__Coprococcus;	0.012 (0.0048)	0.012 (0.0058)	0.01 (0.0013)
f__Ruminococcaceae; g__Ruminococcus;	0.0082 (0.0065)	0.0079 (0.0071)	0.007 (0.0025)
f__Bacteroidaceae; g__Bacteroides;	0.0081 (0.0061)	0.0089 (0.0071)	0.0091 (0.0019)
g__Prevotella; s__copri;	0.0029 (0.0052)	0.0029 (0.0052)	0.0014 (0.0013)
f__Veillonellaceae; g__Dialister;	0.005 (0.0071)	0.0051 (0.0079)	0.00094 (0.0025)
o__Clostridiales; f__Lachnospiraceae;	0.011 (0.0048)	0.011 (0.0055)	0.0098 (0.001)
o__Clostridiales; f__Ruminococcaceae;	0.0064 (0.0057)	0.0054 (0.006)	0.0098 (0.0023)
o__Clostridiales; f__Ruminococcaceae;	0.0081 (0.0056)	0.007 (0.006)	0.0092 (0.0025)
f__Ruminococcaceae; g__Ruminococcus;	0.0056 (0.0059)	0.0055 (0.0063)	0.01 (0.0027)
f__Veillonellaceae; g__Phascolarctobacterium;	0.0069 (0.0068)	0.0073 (0.0076)	0.0047 (0.0016)
o__Erysipelotrichales; f__Erysipelotrichaceae;	0.0093 (0.0053)	0.0095 (0.0061)	0.0096 (0.0016)
o__Clostridiales; f__Lachnospiraceae;	0.0083 (0.0052)	0.0085 (0.006)	0.0079 (0.0023)
f__Lachnospiraceae; g__Blautia;	0.01 (0.0048)	0.01 (0.0055)	0.0089 (0.0014)
f__Lachnospiraceae; g__Blautia;	0.01 (0.0041)	0.011 (0.0049)	0.0073 (0.0016)
g__Bacteroides; s__plebeius;	0.0028 (0.0051)	0.0024 (0.005)	0.00098 (0.001)
o__Enterobacteriales; f__Enterobacteriaceae;	0.0083 (0.0077)	0.0092 (0.0087)	0.0034 (0.0018)
o__Clostridiales; f__Ruminococcaceae;	0.0065 (0.0056)	0.0057 (0.0058)	0.0029 (0.0036)
g__Akkermansia; s__muciniphila;	0.0027 (0.0054)	0.0027 (0.006)	0.00095 (0.0021)
o__Clostridiales; f__Ruminococcaceae;	0.0082 (0.0055)	0.0077 (0.0059)	0.0093 (0.0026)
c__Clostridia; o__Clostridiales;	0.01 (0.0043)	0.011 (0.0052)	0.0089 (0.0011)
f__Lachnospiraceae; g__Roseburia;	0.0075 (0.0052)	0.0074 (0.0056)	0.0074 (0.002)
f__Lachnospiraceae; g__Coprococcus;	0.0093 (0.0044)	0.0096 (0.0053)	0.009 (0.0012)
g__Bacteroides; s__eggerthii;	0.0035 (0.0055)	0.0034 (0.0059)	0.00087 (0.0011)
o__Clostridiales; f__Ruminococcaceae;	0.0061 (0.0054)	0.0057 (0.0058)	0.001 (0.001)
o__Clostridiales; f__Lachnospiraceae;	0.0036 (0.0048)	0.0031 (0.0049)	0.013 (0.0026)
f__Ruminococcaceae; g__Ruminococcus;	0.0029 (0.0054)	0.0023 (0.0052)	0.01 (0.0027)
f__Alcaligenaceae; g__Sutterella;	0.0064 (0.006)	0.0067 (0.0067)	0.0072 (0.0022)
f__Lachnospiraceae; g__Coprococcus;	0.0047 (0.0054)	0.0035 (0.005)	0.0037 (0.002)
o__Clostridiales; f__Ruminococcaceae;	0.0055 (0.0052)	0.0047 (0.0055)	0.01 (0.0025)
f__Ruminococcaceae; g__Ruminococcus;	0.0027 (0.005)	0.0024 (0.005)	0.00056 (0.00082)
f__Lachnospiraceae; g__Blautia;	0.009 (0.0043)	0.009 (0.005)	0.0072 (0.0014)
f__Bacteroidaceae; g__Bacteroides;	0.0022 (0.0045)	0.0019 (0.0045)	0.00094 (0.0011)
o__Clostridiales; f__Peptostreptococcaceae;	0.0076 (0.0049)	0.0078 (0.0058)	0.0024 (0.0021)
g__Bacteroides; s__uniformis;	0.0049 (0.0045)	0.0054 (0.0051)	0.0039 (0.0016)
f__Lachnospiraceae; g__[Ruminococcus];	0.0058 (0.0055)	0.0065 (0.0062)	0.0052 (0.0022)
f__Bacteroidaceae; g__Bacteroides;	0.0074 (0.0048)	0.0076 (0.0054)	0.0096 (0.0013)
g__Akkermansia; s__muciniphila;	0.0016 (0.0042)	0.0019 (0.0049)	0.00095 (0.0011)
f__Veillonellaceae; g__Dialister;	0.0026 (0.0051)	0.0023 (0.005)	0.0021 (0.002)
c__Clostridia; o__Clostridiales;	0.0081 (0.0043)	0.0074 (0.0047)	0.004 (0.0039)
o__Clostridiales; f__Ruminococcaceae;	0.0059 (0.0048)	0.0048 (0.0051)	0.0096 (0.002)
f__Bacteroidaceae; g__Bacteroides;	0.0048 (0.0056)	0.0051 (0.0062)	0.01 (0.0024)
c__Clostridia; o__Clostridiales;	0.0065 (0.0045)	0.0062 (0.0049)	0.0062 (0.0014)
o__Bacteroidales; f__Rikenellaceae;	0.0057 (0.0054)	0.0061 (0.0062)	0.0065 (0.0018)
g__Faecalibacterium; s__prausnitzii;	0.0046 (0.0049)	0.0047 (0.0052)	0.0027 (0.0018)
f__Bifidobacteriaceae; g__Bifidobacterium;	0.004 (0.0057)	0.0039 (0.0061)	0.00051 (0.00085)
f__[Tissierellaceae]; g__WAL_1855D;	0.0031 (0.0045)	0.0036 (0.0052)	0.00065 (0.0014)
f__Lachnospiraceae; g__[Ruminococcus];	0.0068 (0.0045)	0.0068 (0.0052)	0.0082 (0.0016)
f__Lachnospiraceae; g__Lachnobacterium;	0.0049 (0.0045)	0.0051 (0.0048)	0.0036 (0.0021)
f__[Paraprevotellaceae]; g__Paraprevotella;	0.0025 (0.0051)	0.0021 (0.0047)	0.00057 (0.00082)
f__Ruminococcaceae; g__Oscillospira;	0.0063 (0.0043)	0.0058 (0.0049)	0.0091 (0.0022)
f__Prevotellaceae; g__Prevotella;	0.0014 (0.0035)	0.0013 (0.0035)	0.011 (0.0036)
c__Clostridia; o__Clostridiales;	0.0034 (0.0047)	0.0029 (0.0048)	0.0073 (0.0027)
f__[Paraprevotellaceae]; g__Paraprevotella;	0.0019 (0.0044)	0.0017 (0.0044)	0.00034 (0.00064)
o__Burkholderiales; f__Comamonadaceae;	0.0013 (0.0034)	0.001 (0.0032)	0.00037 (0.00063)
f__Clostridiaceae; g__Clostridium;	0.0072 (0.0044)	0.0075 (0.0049)	0.007 (0.0023)
g__[Ruminococcus]; s__gnavus;	0.0041 (0.0055)	0.0054 (0.0071)	0.0011 (0.0013)
f__Bacteroidaceae; g__Bacteroides;	0.0039 (0.0046)	0.0042 (0.005)	0.0059 (0.0015)
g__[Ruminococcus]; s__gnavus;	0.0068 (0.0044)	0.0067 (0.0048)	0.0094 (0.0015)
f__Clostridiaceae; g__Clostridium;	0.0041 (0.0047)	0.0033 (0.0046)	0.0012 (0.0025)
f__Lachnospiraceae; g__Lachnospira;	0.0049 (0.0049)	0.0041 (0.005)	0.0025 (0.0036)
f__Streptococcaceae; g__Streptococcus;	0.0062 (0.0049)	0.0069 (0.0058)	0.004 (0.0025)
o__Clostridiales; f__Ruminococcaceae;	0.0049 (0.0047)	0.0041 (0.0048)	0.008 (0.0023)
c__Clostridia; o__Clostridiales;	0.0021 (0.0042)	0.0016 (0.0038)	0.00038 (0.0012)
f__Desulfovibrionaceae; g__Bilophila;	0.0062 (0.0052)	0.0066 (0.0058)	0.007 (0.0019)
c__Clostridia; o__Clostridiales;	0.0026 (0.0048)	0.0023 (0.0049)	0.00017 (0.00048)
f__Alcaligenaceae; g__Sutterella;	0.0028 (0.0046)	0.0026 (0.0047)	0.0097 (0.0023)
f__Lachnospiraceae; g__Dorea;	0.0067 (0.0042)	0.0066 (0.0047)	0.0074 (0.0012)
f__Bacteroidaceae; g__Bacteroides;	0.0024 (0.0044)	0.0026 (0.0047)	0.0098 (0.0025)
g__Roseburia; s__faecis;	0.0061 (0.0042)	0.0057 (0.0045)	0.0075 (0.0024)
o__Clostridiales; f__Ruminococcaceae;	0.0046 (0.0047)	0.004 (0.0048)	0.0079 (0.0023)
o__Clostridiales; f__Ruminococcaceae;	0.0061 (0.0048)	0.0065 (0.0053)	0.0049 (0.0023)
f__Lachnospiraceae; g__Coprococcus;	0.0025 (0.0043)	0.0019 (0.0039)	0.0003 (0.00064)
o__Clostridiales; f__Ruminococcaceae;	0.0026 (0.0046)	0.0022 (0.0045)	0.00027 (0.00057)
c__Clostridia; o__Clostridiales;	0.0032 (0.0045)	0.0026 (0.0046)	0.002 (0.0022)
c__Clostridia; o__Clostridiales;	0.0037 (0.0048)	0.0031 (0.0049)	0.0013 (0.0025)
f__Ruminococcaceae; g__Oscillospira;	0.0064 (0.005)	0.0079 (0.006)	0.0068 (0.0015)
f__Corynebacteriaceae; g__Corynebacterium;	0.0024 (0.0044)	0.0028 (0.0048)	0.0003 (0.00062)
o__Clostridiales; f__Clostridiaceae;	0.0054 (0.0049)	0.0055 (0.0056)	0.00069 (0.0015)
o__Bacteroidales; f__[Barnesiellaceae];	0.0026 (0.0045)	0.0026 (0.0047)	0.01 (0.0016)
o__Clostridiales; f__Lachnospiraceae;	0.0064 (0.0041)	0.007 (0.0047)	0.0067 (0.002)
o__Clostridiales; f__Lachnospiraceae;	0.005 (0.0047)	0.0047 (0.005)	0.0082 (0.0014)
g__Collinsella; s__aerofaciens;	0.0058 (0.0045)	0.0053 (0.0051)	0.0058 (0.0013)
o__Clostridiales; f__Lachnospiraceae;	0.0055 (0.0044)	0.0053 (0.005)	0.0015 (0.0023)
o__Bacteroidales; f__Rikenellaceae;	0.0052 (0.0047)	0.0046 (0.0048)	0.01 (0.0017)
g__Listeria; s__weihenstephanensis;	0.004 (0.0053)	0.0044 (0.0062)	0.00098 (0.0018)
o__Bacteroidales; f__[Barnesiellaceae];	0.0024 (0.0044)	0.0022 (0.0047)	0.00048 (0.00076)
f__Lachnospiraceae; g__Coprococcus;	0.0053 (0.0045)	0.0047 (0.0048)	0.0078 (0.0021)
f__Lachnospiraceae; g__Lachnospira;	0.0045 (0.0047)	0.0043 (0.005)	0.0043 (0.0019)
f__Lachnospiraceae; g__Dorea;	0.0018 (0.0042)	0.002 (0.0051)	0.0024 (0.0039)
c__Alphaproteobacteria; o__RF32;	0.0017 (0.004)	0.0016 (0.0042)	0.00018 (0.00049)
o__Bacteroidales; f__[Barnesiellaceae];	0.0027 (0.0046)	0.0028 (0.0049)	0.005 (0.0015)
f__Ruminococcaceae; g__Oscillospira;	0.0055 (0.0056)	0.0071 (0.0067)	0.0028 (0.0022)
o__Clostridiales; f__Clostridiaceae;	0.0043 (0.0046)	0.0042 (0.0051)	0.0011 (0.0018)
c__Clostridia; o__Clostridiales;	0.0032 (0.0046)	0.0027 (0.0047)	0.0077 (0.0029)
o__Bacteroidales; f__[Barnesiellaceae];	0.0023 (0.0045)	0.0022 (0.0046)	0.00062 (0.0011)
f__Enterobacteriaceae; g__Proteus;	0.0014 (0.0039)	0.0013 (0.0046)	0.00023 (0.00052)
g__Haemophilus; s__parainfluenzae;	0.0044 (0.0046)	0.0043 (0.0052)	0.003 (0.0019)
c__Clostridia; o__Clostridiales;	0.0016 (0.0038)	0.001 (0.0032)	0.00014 (0.00043)
f__[Paraprevotellaceae]; g__Paraprevotella;	0.002 (0.0043)	0.0017 (0.0041)	0.00014 (0.00043)
g__Dorea; s__formicigenerans;	0.0067 (0.0036)	0.0068 (0.0043)	0.0066 (0.0011)
o__Clostridiales; f__Ruminococcaceae;	0.0057 (0.0041)	0.006 (0.0046)	0.007 (0.0013)
o__Clostridiales; f__Lachnospiraceae;	0.0013 (0.0033)	0.001 (0.0029)	0.00068 (0.00078)
c__Mollicutes; o__RF39;	0.0021 (0.0041)	0.0016 (0.0037)	0.00032 (0.00065)
o__Clostridiales; f__Lachnospiraceae;	0.0049 (0.0043)	0.0044 (0.0045)	0.0063 (0.0017)
f__[Odoribacteraceae]; g__Odoribacter;	0.0061 (0.0042)	0.0057 (0.0046)	0.0076 (0.0016)
g__Staphylococcus; s__aureus;	0.0025 (0.004)	0.0031 (0.0044)	0.0017 (0.0022)
o__Clostridiales; f__Lachnospiraceae;	0.0057 (0.0043)	0.0056 (0.0047)	0.0081 (0.0022)
c__Alphaproteobacteria; o__RF32;	0.0015 (0.0037)	0.0012 (0.0033)	0.0084 (0.0026)
o__Clostridiales; f__Lachnospiraceae;	0.0056 (0.0041)	0.0054 (0.0046)	0.008 (0.0019)
g__Enterobacter; s__radicincitans;	0.0037 (0.0058)	0.0042 (0.0067)	0.0016 (0.0021)
c__Clostridia; o__Clostridiales;	0.0015 (0.0039)	0.0017 (0.0044)	0.01 (0.0025)
f__[Tissierellaceae]; g__Finegoldia;	0.0024 (0.004)	0.0029 (0.0046)	0.00075 (0.0011)
f__Bacteroidaceae; g__Bacteroides;	0.0019 (0.0041)	0.0017 (0.0042)	0.00038 (0.00065)
c__Clostridia; o__Clostridiales;	0.0055 (0.0041)	0.0051 (0.0045)	0.0077 (0.0019)
o__Clostridiales; f__Ruminococcaceae;	0.0027 (0.0042)	0.0021 (0.0041)	0.0088 (0.0026)
c__Clostridia; o__Clostridiales;	0.0053 (0.0042)	0.0051 (0.0048)	0.0019 (0.003)
f__Prevotellaceae; g__Prevotella;	0.0017 (0.0035)	0.0019 (0.004)	0.0019 (0.0022)
o__Clostridiales; f__Lachnospiraceae;	0.0044 (0.0041)	0.004 (0.0044)	0.0079 (0.0019)
f__Bacteroidaceae; g__Bacteroides;	0.002 (0.0039)	0.0023 (0.0043)	0.00024 (0.00071)
c__Clostridia; o__Clostridiales;	0.0026 (0.0041)	0.0022 (0.004)	0.0088 (0.0041)
g__Pseudomonas; s__viridiflava;	0.0022 (0.0053)	0.0024 (0.0062)	0.0002 (0.00051)
f__Alcaligenaceae; g__Sutterella;	0.002 (0.0039)	0.0021 (0.0043)	0.0017 (0.0012)
f__Ruminococcaceae; g__Ruminococcus;	0.0016 (0.0037)	0.0015 (0.0037)	0.0088 (0.0025)
o__Clostridiales; f__Ruminococcaceae;	0.0042 (0.0044)	0.0035 (0.0046)	0.0049 (0.0012)
f__Porphyromonadaceae; g__Parabacteroides;	0.0026 (0.004)	0.0028 (0.0047)	0.0053 (0.0027)
o__Bacteroidales; f__Rikenellaceae;	0.0019 (0.0041)	0.0017 (0.0042)	0.0026 (0.0016)
g__Prevotella; s__copri;	0.0014 (0.0035)	0.0012 (0.0034)	0.00024 (0.00057)
c__Alphaproteobacteria; o__RF32;	0.0018 (0.0037)	0.0017 (0.0039)	0.0061 (0.0025)
f__Enterobacteriaceae; g__Morganella;	0.00095 (0.0031)	0.00095 (0.0034)	0.0014 (0.0023)
f__Enterobacteriaceae; g__Serratia;	0.0011 (0.0032)	0.00093 (0.0032)	0.00019 (0.00087)
o__Clostridiales; f__Ruminococcaceae;	0.0047 (0.0041)	0.0047 (0.0045)	0.004 (0.0015)
o__Clostridiales; f__Lachnospiraceae;	0.0042 (0.0051)	0.0053 (0.0062)	0.0024 (0.0016)
f__Lachnospiraceae; g__Anaerostipes;	0.0047 (0.004)	0.0044 (0.0043)	0.00095 (0.002)
f__[Odoribacteraceae]; g__Butyricimonas;	0.0039 (0.0044)	0.004 (0.0048)	0.0089 (0.002)
f__Corynebacteriaceae; g__Corynebacterium;	0.0016 (0.0036)	0.0018 (0.004)	0.00015 (0.00048)
g__[Eubacterium]; s__biforme;	0.0015 (0.0037)	0.0015 (0.0041)	0.00028 (0.00063)
f__Porphyromonadaceae; g__Parabacteroides;	0.0017 (0.0038)	0.0018 (0.0042)	0.00046 (0.00082)
f__Prevotellaceae; g__Prevotella;	0.0022 (0.0036)	0.0025 (0.004)	0.00074 (0.0013)
f__Lachnospiraceae; g__Blautia;	0.0036 (0.004)	0.003 (0.004)	0.0078 (0.0027)
o__Clostridiales; f__Clostridiaceae;	0.0033 (0.004)	0.0028 (0.0042)	0.0013 (0.0021)
o__Clostridiales; f__Christensenellaceae;	0.0016 (0.0034)	0.0012 (0.0033)	0.00011 (0.00039)
c__4C0d-2; o__YS2;	0.0015 (0.0032)	0.0014 (0.0032)	0.0094 (0.0027)
o__Clostridiales; f__Ruminococcaceae;	0.0024 (0.0039)	0.0017 (0.0035)	0.00082 (0.0016)
o__Clostridiales; f__Ruminococcaceae;	0.0035 (0.0039)	0.0028 (0.0038)	0.0023 (0.0015)
o__Clostridiales; f__Ruminococcaceae;	0.0021 (0.0038)	0.0014 (0.0033)	0.0076 (0.0023)
o__Clostridiales; f__Lachnospiraceae;	0.0018 (0.0035)	0.0013 (0.0032)	0.00054 (0.0013)
c__Clostridia; o__Clostridiales;	0.0033 (0.004)	0.0029 (0.0041)	0.0028 (0.0034)
f__Desulfovibrionaceae; g__Desulfovibrio;	0.0017 (0.0038)	0.0015 (0.0038)	0.0081 (0.0015)
g__Blautia; s__producta;	0.0031 (0.0042)	0.0037 (0.0055)	0.0072 (0.002)
f__Bacteroidaceae; g__Bacteroides;	0.0015 (0.0032)	0.0021 (0.0038)	0.00066 (0.001)
o__Clostridiales; f__Ruminococcaceae;	0.0029 (0.004)	0.0025 (0.004)	0.00034 (0.0012)
f__Ruminococcaceae; g__Ruminococcus;	0.0022 (0.0036)	0.0019 (0.0036)	0.0067 (0.0025)
f__Bacteroidaceae; g__Bacteroides;	0.0016 (0.0032)	0.0017 (0.0034)	0.0035 (0.0025)
c__Clostridia; o__Clostridiales;	0.0029 (0.004)	0.0019 (0.0036)	0.0068 (0.0016)
f__Ruminococcaceae; g__Oscillospira;	0.0029 (0.0047)	0.0039 (0.0055)	0.00041 (0.0016)
f__[Tissierellaceae]; g__1-68;	0.0018 (0.0034)	0.002 (0.0038)	0.00077 (0.0011)
f__Veillonellaceae; g__Dialister;	0.002 (0.0036)	0.0024 (0.0041)	0.0015 (0.0014)
c__Clostridia; o__Clostridiales;	0.0017 (0.0042)	0.0026 (0.0052)	0.00024 (0.00053)
o__Pseudomonadales; f__Pseudomonadaceae;	0.0011 (0.0035)	0.0015 (0.0045)	0.00016 (0.00045)
f__Streptococcaceae; g__Streptococcus;	0.0036 (0.0038)	0.004 (0.0045)	0.0033 (0.0017)
o__Clostridiales; f__Ruminococcaceae;	0.0022 (0.004)	0.0019 (0.0039)	0.00046 (0.0019)
g__Ruminococcus; s__flavefaciens;	0.002 (0.0035)	0.0019 (0.0036)	0.00014 (0.00054)
o__Clostridiales; f__Lachnospiraceae;	0.0022 (0.0042)	0.0028 (0.0052)	0.0036 (0.0022)
c__Clostridia; o__Clostridiales;	0.002 (0.004)	0.0021 (0.0043)	0.00012 (0.00046)
o__Enterobacteriales; f__Enterobacteriaceae;	0.0016 (0.0034)	0.0016 (0.0038)	0.00038 (0.00089)
o__Erysipelotrichales; f__Erysipelotrichaceae;	0.0023 (0.0044)	0.0033 (0.006)	0.00044 (0.00087)
c__Clostridia; o__Clostridiales;	0.0019 (0.0036)	0.0014 (0.0032)	0.0064 (0.0026)
o__Clostridiales; f__Christensenellaceae;	0.0021 (0.0035)	0.0016 (0.0034)	0.00096 (0.0027)
g__Enterobacter; s__hormaechei;	0.0023 (0.0037)	0.0021 (0.0039)	0.00095 (0.0012)
o__Clostridiales; f__Ruminococcaceae;	0.002 (0.0035)	0.0017 (0.0034)	0.00021 (0.00052)
f__Ruminococcaceae; g__Ruminococcus;	0.0016 (0.0034)	0.0013 (0.0032)	0.00063 (0.0022)
g__Veillonella; s__dispar;	0.0027 (0.004)	0.0025 (0.0041)	0.0023 (0.0018)
o__Clostridiales; f__Ruminococcaceae;	0.0024 (0.0035)	0.0018 (0.0034)	0.0066 (0.0021)
f__Streptococcaceae; g__Streptococcus;	0.0023 (0.0035)	0.0028 (0.004)	0.0013 (0.0011)
o__Bacteroidales; f__[Barnesiellaceae];	0.0015 (0.0032)	0.0016 (0.0036)	0.00017 (0.00051)
f__Porphyromonadaceae; g__Porphyromonas;	0.0014 (0.0029)	0.0015 (0.0033)	0.00022 (0.00073)
f__Corynebacteriaceae; g__Corynebacterium;	0.0014 (0.003)	0.0016 (0.0034)	0.00032 (0.00066)
c__Clostridia; o__Clostridiales;	0.0021 (0.0036)	0.0016 (0.0033)	0.00062 (0.0016)
c__Clostridia; o__Clostridiales;	0.0015 (0.0032)	0.0013 (0.0031)	0.0013 (0.003)
f__Lachnospiraceae; g__Blautia;	0.0017 (0.0039)	0.0024 (0.0051)	0.00028 (0.00074)
o__Clostridiales; f__Ruminococcaceae;	0.0018 (0.0037)	0.002 (0.004)	0.005 (0.0022)
f__[Tissierellaceae]; g__Peptoniphilus;	0.0014 (0.003)	0.0016 (0.0035)	0.00016 (0.00045)
f__[Tissierellaceae]; g__Peptoniphilus;	0.0014 (0.0032)	0.0016 (0.0035)	0.00037 (0.00082)
f__Methanobacteriaceae; g__Methanobrevibacter;	0.0017 (0.0033)	0.0014 (0.0031)	0.0055 (0.0013)
f__Pseudomonadaceae; g__Pseudomonas;	0.0016 (0.0041)	0.0019 (0.0051)	4.7e-05 (0.00025)
o__Clostridiales; f__Lachnospiraceae;	0.0015 (0.0033)	0.0014 (0.0034)	0.00077 (0.002)
f__Prevotellaceae; g__Prevotella;	0.0013 (0.0029)	0.0013 (0.0032)	0.0017 (0.0021)
o__Clostridiales; f__Ruminococcaceae;	0.0011 (0.003)	0.0013 (0.0033)	0.003 (0.002)
o__Neisseriales; f__Neisseriaceae;	0.0011 (0.0025)	0.0013 (0.0033)	0.00085 (0.0012)
g__Rothia; s__mucilaginosa;	0.001 (0.0023)	0.001 (0.0028)	0.00091 (0.0011)

## Sheet: Cluster-1 OTU-OTU-Association
Table S12-2 Top 1% OTU-OTU associations of 'C1'
OTU-1	OTU-2	Association
f__[Paraprevotellaceae]; g__Paraprevotella;	f__[Paraprevotellaceae]; g__Paraprevotella;	0.521053
o__Bacteroidales; f__[Barnesiellaceae];	o__Bacteroidales; f__[Barnesiellaceae];	0.42142
f__Veillonellaceae; g__Phascolarctobacterium;	f__Veillonellaceae; g__Dialister;	-0.415554
g__Prevotella; s__copri;	g__Prevotella; s__copri;	0.374832
f__Bacteroidaceae; g__Bacteroides;	f__Bacteroidaceae; g__Bacteroides;	0.373136
o__Bacteroidales; f__[Barnesiellaceae];	o__Bacteroidales; f__[Barnesiellaceae];	0.371219
f__Pseudomonadaceae; g__Pseudomonas;	g__Pseudomonas; s__viridiflava;	0.365256
f__Bifidobacteriaceae; g__Bifidobacterium;	g__Bifidobacterium; s__adolescentis;	0.345751
f__Corynebacteriaceae; g__Corynebacterium;	f__Corynebacteriaceae; g__Corynebacterium;	0.33898
g__Prevotella; s__copri;	g__Prevotella; s__copri;	0.32518
g__Akkermansia; s__muciniphila;	g__Akkermansia; s__muciniphila;	-0.325149
f__Bacteroidaceae; g__Bacteroides;	f__Bacteroidaceae; g__Bacteroides;	0.305349
g__Bacteroides; s__fragilis;	f__Bacteroidaceae; g__Bacteroides;	-0.288336
o__Clostridiales; f__Clostridiaceae;	o__Clostridiales; f__Clostridiaceae;	0.279761
o__Clostridiales; f__Lachnospiraceae;	o__Clostridiales; f__Lachnospiraceae;	0.240415
f__Bacteroidaceae; g__Bacteroides;	f__Bacteroidaceae; g__Bacteroides;	0.235388
f__Veillonellaceae; g__Dialister;	f__Veillonellaceae; g__Dialister;	-0.232733
g__Veillonella; s__dispar;	g__Haemophilus; s__parainfluenzae;	0.229746
g__Faecalibacterium; s__prausnitzii;	g__Faecalibacterium; s__prausnitzii;	0.222723
f__Streptococcaceae; g__Streptococcus;	f__Streptococcaceae; g__Streptococcus;	0.213989
o__Clostridiales; f__Clostridiaceae;	o__Clostridiales; f__Peptostreptococcaceae;	0.208895
f__Bacteroidaceae; g__Bacteroides;	g__Bacteroides; s__plebeius;	0.205032
g__Prevotella; s__copri;	g__Prevotella; s__copri;	0.199901
g__Enterobacter; s__radicincitans;	o__Enterobacteriales; f__Enterobacteriaceae;	0.199729
o__Enterobacteriales; f__Enterobacteriaceae;	f__Enterobacteriaceae; g__Serratia;	0.195995
g__Pseudomonas; s__viridiflava;	o__Enterobacteriales; f__Enterobacteriaceae;	0.192762
g__Enterobacter; s__hormaechei;	o__Enterobacteriales; f__Enterobacteriaceae;	0.191175
f__Corynebacteriaceae; g__Corynebacterium;	g__Staphylococcus; s__aureus;	0.187982
g__Prevotella; s__copri;	g__Prevotella; s__copri;	0.187755
f__[Tissierellaceae]; g__1-68;	f__[Tissierellaceae]; g__WAL_1855D;	0.185822
g__Prevotella; s__copri;	g__Prevotella; s__copri;	0.184
o__Clostridiales; f__Ruminococcaceae;	f__Ruminococcaceae; g__Ruminococcus;	-0.181038
f__Prevotellaceae; g__Prevotella;	f__[Tissierellaceae]; g__WAL_1855D;	0.17735
f__[Tissierellaceae]; g__Peptoniphilus;	f__[Tissierellaceae]; g__Finegoldia;	0.175603
g__Staphylococcus; s__aureus;	f__Corynebacteriaceae; g__Corynebacterium;	0.165815
o__Clostridiales; f__Clostridiaceae;	o__Clostridiales; f__Peptostreptococcaceae;	0.162619
f__Corynebacteriaceae; g__Corynebacterium;	f__Corynebacteriaceae; g__Corynebacterium;	0.156152
o__Clostridiales; f__Clostridiaceae;	o__Clostridiales; f__Peptostreptococcaceae;	0.155569
g__Enterobacter; s__hormaechei;	g__Enterobacter; s__radicincitans;	0.153005
f__Streptococcaceae; g__Streptococcus;	g__Haemophilus; s__parainfluenzae;	0.151332
g__Prevotella; s__copri;	g__Prevotella; s__copri;	0.149411
g__Listeria; s__weihenstephanensis;	o__Enterobacteriales; f__Enterobacteriaceae;	0.149011
o__Clostridiales; f__Christensenellaceae;	c__Clostridia; o__Clostridiales;	0.148518
f__Veillonellaceae; g__Dialister;	f__[Tissierellaceae]; g__WAL_1855D;	0.14695
g__Akkermansia; s__muciniphila;	g__Akkermansia; s__muciniphila;	-0.143406
c__Clostridia; o__Clostridiales;	c__Clostridia; o__Clostridiales;	0.142769
f__Porphyromonadaceae; g__Porphyromonas;	f__[Tissierellaceae]; g__WAL_1855D;	0.142509
c__Clostridia; o__Clostridiales;	f__Ruminococcaceae; g__Ruminococcus;	0.139914
o__Clostridiales; f__Clostridiaceae;	o__Clostridiales; f__Clostridiaceae;	0.139819
f__Lachnospiraceae; g__Coprococcus;	c__Clostridia; o__Clostridiales;	0.138815
o__Enterobacteriales; f__Enterobacteriaceae;	o__Enterobacteriales; f__Enterobacteriaceae;	0.138249
f__Prevotellaceae; g__Prevotella;	f__[Tissierellaceae]; g__WAL_1855D;	0.135074
f__[Tissierellaceae]; g__Peptoniphilus;	f__[Tissierellaceae]; g__Finegoldia;	0.134189
f__Ruminococcaceae; g__Oscillospira;	o__Clostridiales; f__Ruminococcaceae;	0.131975
f__[Paraprevotellaceae]; g__Paraprevotella;	f__[Paraprevotellaceae]; g__Paraprevotella;	0.130954
f__Ruminococcaceae; g__Oscillospira;	f__Ruminococcaceae; g__Oscillospira;	0.129753
o__Clostridiales; f__Lachnospiraceae;	o__Clostridiales; f__Lachnospiraceae;	0.128591
f__Bacteroidaceae; g__Bacteroides;	f__Bacteroidaceae; g__Bacteroides;	0.127195
g__Faecalibacterium; s__prausnitzii;	g__Faecalibacterium; s__prausnitzii;	0.127068
g__Bacteroides; s__fragilis;	f__Bacteroidaceae; g__Bacteroides;	0.126726
g__Faecalibacterium; s__prausnitzii;	g__Faecalibacterium; s__prausnitzii;	0.126099
g__Pseudomonas; s__viridiflava;	g__Enterobacter; s__radicincitans;	0.126019
f__Ruminococcaceae; g__Ruminococcus;	f__Ruminococcaceae; g__Ruminococcus;	-0.125941
o__Clostridiales; f__Christensenellaceae;	o__Clostridiales; f__Christensenellaceae;	0.125428
o__Clostridiales; f__Ruminococcaceae;	f__Lachnospiraceae; g__[Ruminococcus];	0.124036
o__Clostridiales; f__Lachnospiraceae;	f__Ruminococcaceae; g__Oscillospira;	0.123622
o__Clostridiales; f__Peptostreptococcaceae;	g__Bifidobacterium; s__adolescentis;	0.121125
g__Collinsella; s__aerofaciens;	g__Bifidobacterium; s__adolescentis;	0.119433
f__Ruminococcaceae; g__Oscillospira;	o__Clostridiales; f__Ruminococcaceae;	0.118986
c__Clostridia; o__Clostridiales;	c__Clostridia; o__Clostridiales;	0.117632
g__Veillonella; s__dispar;	f__Streptococcaceae; g__Streptococcus;	0.117628
g__Roseburia; s__faecis;	o__Clostridiales; f__Lachnospiraceae;	0.117551
o__Pseudomonadales; f__Pseudomonadaceae;	o__Enterobacteriales; f__Enterobacteriaceae;	0.117409
f__Streptococcaceae; g__Streptococcus;	f__Streptococcaceae; g__Streptococcus;	0.116585
f__Lachnospiraceae; g__Roseburia;	o__Clostridiales; f__Lachnospiraceae;	0.11632
g__Ruminococcus; s__flavefaciens;	o__Clostridiales; f__Ruminococcaceae;	0.116299
f__Bacteroidaceae; g__Bacteroides;	o__Bacteroidales; f__Rikenellaceae;	0.115126
o__Clostridiales; f__Christensenellaceae;	c__Clostridia; o__Clostridiales;	0.114395
f__Ruminococcaceae; g__Oscillospira;	f__Ruminococcaceae; g__Oscillospira;	0.114361
f__[Tissierellaceae]; g__1-68;	f__Prevotellaceae; g__Prevotella;	0.114107
f__Bacteroidaceae; g__Bacteroides;	o__Bacteroidales; f__Rikenellaceae;	0.11391
f__Bacteroidaceae; g__Bacteroides;	f__Bacteroidaceae; g__Bacteroides;	0.112952
f__Veillonellaceae; g__Dialister;	f__Prevotellaceae; g__Prevotella;	0.111273
c__Clostridia; o__Clostridiales;	c__Clostridia; o__Clostridiales;	0.111226
f__Ruminococcaceae; g__Oscillospira;	o__Clostridiales; f__Ruminococcaceae;	0.110583
c__Clostridia; o__Clostridiales;	f__Lachnospiraceae; g__Coprococcus;	0.110073
f__Porphyromonadaceae; g__Parabacteroides;	f__Bacteroidaceae; g__Bacteroides;	0.108939
f__Ruminococcaceae; g__Ruminococcus;	o__Clostridiales; f__Lachnospiraceae;	0.108897
f__Alcaligenaceae; g__Sutterella;	f__Alcaligenaceae; g__Sutterella;	-0.108335
f__Ruminococcaceae; g__Ruminococcus;	o__Clostridiales; f__Ruminococcaceae;	0.107624
f__Pseudomonadaceae; g__Pseudomonas;	o__Enterobacteriales; f__Enterobacteriaceae;	0.107013
f__Veillonellaceae; g__Dialister;	g__Bifidobacterium; s__adolescentis;	0.106958
o__Clostridiales; f__Clostridiaceae;	o__Clostridiales; f__Clostridiaceae;	0.106809
f__Porphyromonadaceae; g__Porphyromonas;	f__[Tissierellaceae]; g__1-68;	0.106134
o__Clostridiales; f__Lachnospiraceae;	o__Clostridiales; f__Lachnospiraceae;	0.105967
c__Clostridia; o__Clostridiales;	c__Clostridia; o__Clostridiales;	0.10561
f__Alcaligenaceae; g__Sutterella;	f__Alcaligenaceae; g__Sutterella;	0.105085
f__Bacteroidaceae; g__Bacteroides;	g__Bacteroides; s__fragilis;	0.104209
g__Bacteroides; s__uniformis;	g__Bacteroides; s__eggerthii;	0.104153
f__Lachnospiraceae; g__Coprococcus;	o__Clostridiales; f__Ruminococcaceae;	0.10379
g__Veillonella; s__dispar;	f__Streptococcaceae; g__Streptococcus;	0.103706
f__Bacteroidaceae; g__Bacteroides;	f__Bacteroidaceae; g__Bacteroides;	0.103484
g__Staphylococcus; s__aureus;	g__Listeria; s__weihenstephanensis;	0.1027
o__Bacteroidales; f__Rikenellaceae;	o__Bacteroidales; f__Rikenellaceae;	-0.102623
f__Porphyromonadaceae; g__Porphyromonas;	f__Prevotellaceae; g__Prevotella;	0.10247
f__Ruminococcaceae; g__Oscillospira;	f__Lachnospiraceae; g__[Ruminococcus];	0.101545
f__Streptococcaceae; g__Streptococcus;	g__Haemophilus; s__parainfluenzae;	0.0994234
o__Bacteroidales; f__Rikenellaceae;	f__Bacteroidaceae; g__Bacteroides;	0.0993582
f__Veillonellaceae; g__Dialister;	f__Veillonellaceae; g__Phascolarctobacterium;	-0.0993308
o__Clostridiales; f__Ruminococcaceae;	o__Clostridiales; f__Ruminococcaceae;	0.0979488
o__Clostridiales; f__Lachnospiraceae;	c__Clostridia; o__Clostridiales;	0.0976191
o__Clostridiales; f__Lachnospiraceae;	g__[Ruminococcus]; s__gnavus;	0.0975507
o__Clostridiales; f__Ruminococcaceae;	f__Veillonellaceae; g__Dialister;	0.0970634
f__Lachnospiraceae; g__Roseburia;	o__Clostridiales; f__Lachnospiraceae;	0.0958268
f__Ruminococcaceae; g__Oscillospira;	f__Lachnospiraceae; g__[Ruminococcus];	0.0958042
f__Lachnospiraceae; g__Coprococcus;	f__Lachnospiraceae; g__Coprococcus;	-0.095712
o__Clostridiales; f__Clostridiaceae;	f__Veillonellaceae; g__Dialister;	0.0950383
f__Ruminococcaceae; g__Ruminococcus;	c__Clostridia; o__Clostridiales;	-0.0948966
f__Lachnospiraceae; g__Coprococcus;	f__Lachnospiraceae; g__Blautia;	0.0944017
f__Alcaligenaceae; g__Sutterella;	g__Bacteroides; s__fragilis;	0.0942447
g__Enterobacter; s__radicincitans;	g__Listeria; s__weihenstephanensis;	0.0941131
o__Clostridiales; f__Lachnospiraceae;	f__Ruminococcaceae; g__Oscillospira;	0.0937277
f__Ruminococcaceae; g__Oscillospira;	o__Clostridiales; f__Ruminococcaceae;	-0.093601
f__Bacteroidaceae; g__Bacteroides;	f__Bacteroidaceae; g__Bacteroides;	0.0933691
o__Clostridiales; f__Lachnospiraceae;	o__Clostridiales; f__Ruminococcaceae;	0.0932936
g__Bifidobacterium; s__adolescentis;	o__Clostridiales; f__Lachnospiraceae;	-0.0927376
f__[Tissierellaceae]; g__Peptoniphilus;	f__[Tissierellaceae]; g__Peptoniphilus;	0.0926662
o__Clostridiales; f__Ruminococcaceae;	o__Clostridiales; f__Ruminococcaceae;	0.0920702
o__Clostridiales; f__Ruminococcaceae;	o__Clostridiales; f__Ruminococcaceae;	0.0911912
o__Clostridiales; f__Lachnospiraceae;	f__Lachnospiraceae; g__Coprococcus;	0.0911551

## Sheet: Cluster-2 OTU-OTU-Association
Table S12-3 Top 1% OTU-OTU associations of 'C2'
OTU-1	OTU-2	Association
o__Bacteroidales; f__[Barnesiellaceae];	o__Bacteroidales; f__[Barnesiellaceae];	0.450411
g__Prevotella; s__copri;	g__Prevotella; s__copri;	0.434761
f__Bacteroidaceae; g__Bacteroides;	f__Bacteroidaceae; g__Bacteroides;	0.430319
f__Pseudomonadaceae; g__Pseudomonas;	g__Pseudomonas; s__viridiflava;	0.429179
f__Veillonellaceae; g__Phascolarctobacterium;	f__Veillonellaceae; g__Dialister;	-0.420049
o__Bacteroidales; f__[Barnesiellaceae];	o__Bacteroidales; f__[Barnesiellaceae];	0.410977
f__[Paraprevotellaceae]; g__Paraprevotella;	f__[Paraprevotellaceae]; g__Paraprevotella;	0.395743
f__Bacteroidaceae; g__Bacteroides;	f__Bacteroidaceae; g__Bacteroides;	0.343012
f__Corynebacteriaceae; g__Corynebacterium;	f__Corynebacteriaceae; g__Corynebacterium;	0.326222
f__Bacteroidaceae; g__Bacteroides;	f__Bacteroidaceae; g__Bacteroides;	0.323725
g__Bacteroides; s__fragilis;	f__Bacteroidaceae; g__Bacteroides;	-0.301098
f__Bifidobacteriaceae; g__Bifidobacterium;	g__Bifidobacterium; s__adolescentis;	0.297627
g__Prevotella; s__copri;	g__Prevotella; s__copri;	0.284622
o__Clostridiales; f__Lachnospiraceae;	o__Clostridiales; f__Lachnospiraceae;	0.284521
g__Akkermansia; s__muciniphila;	g__Akkermansia; s__muciniphila;	-0.283138
o__Clostridiales; f__Clostridiaceae;	o__Clostridiales; f__Clostridiaceae;	0.273928
o__Clostridiales; f__Clostridiaceae;	o__Clostridiales; f__Peptostreptococcaceae;	0.251825
g__Prevotella; s__copri;	g__Prevotella; s__copri;	0.235476
f__Streptococcaceae; g__Streptococcus;	f__Streptococcaceae; g__Streptococcus;	0.207856
g__Faecalibacterium; s__prausnitzii;	g__Faecalibacterium; s__prausnitzii;	0.205868
o__Clostridiales; f__Ruminococcaceae;	f__Ruminococcaceae; g__Ruminococcus;	-0.200813
g__Veillonella; s__dispar;	g__Haemophilus; s__parainfluenzae;	0.196591
f__[Tissierellaceae]; g__1-68;	f__[Tissierellaceae]; g__WAL_1855D;	0.191648
f__Prevotellaceae; g__Prevotella;	f__[Tissierellaceae]; g__WAL_1855D;	0.190782
f__Bacteroidaceae; g__Bacteroides;	g__Bacteroides; s__plebeius;	0.187901
f__[Tissierellaceae]; g__Peptoniphilus;	f__[Tissierellaceae]; g__Finegoldia;	0.186871
g__Prevotella; s__copri;	g__Prevotella; s__copri;	0.182188
g__Prevotella; s__copri;	g__Prevotella; s__copri;	0.180806
c__Clostridia; o__Clostridiales;	f__Ruminococcaceae; g__Ruminococcus;	0.177803
f__Bacteroidaceae; g__Bacteroides;	f__Bacteroidaceae; g__Bacteroides;	0.175318
g__Akkermansia; s__muciniphila;	g__Akkermansia; s__muciniphila;	-0.173503
g__Enterobacter; s__hormaechei;	o__Enterobacteriales; f__Enterobacteriaceae;	0.170373
f__Corynebacteriaceae; g__Corynebacterium;	g__Staphylococcus; s__aureus;	0.170138
o__Clostridiales; f__Clostridiaceae;	o__Clostridiales; f__Peptostreptococcaceae;	0.169257
f__Veillonellaceae; g__Dialister;	f__Veillonellaceae; g__Dialister;	-0.164818
o__Clostridiales; f__Clostridiaceae;	o__Clostridiales; f__Peptostreptococcaceae;	0.164698
f__Veillonellaceae; g__Dialister;	f__Veillonellaceae; g__Phascolarctobacterium;	-0.164485
o__Clostridiales; f__Ruminococcaceae;	f__Lachnospiraceae; g__[Ruminococcus];	0.163823
f__[Tissierellaceae]; g__Peptoniphilus;	f__[Tissierellaceae]; g__Finegoldia;	0.161835
f__Ruminococcaceae; g__Oscillospira;	f__Ruminococcaceae; g__Oscillospira;	0.160434
o__Clostridiales; f__Lachnospiraceae;	f__Ruminococcaceae; g__Oscillospira;	0.15628
o__Clostridiales; f__Lachnospiraceae;	g__[Ruminococcus]; s__gnavus;	0.150129
g__Pseudomonas; s__viridiflava;	g__Enterobacter; s__radicincitans;	0.149203
g__Collinsella; s__aerofaciens;	g__Bifidobacterium; s__adolescentis;	0.14862
f__Prevotellaceae; g__Prevotella;	f__[Tissierellaceae]; g__Finegoldia;	0.147325
g__Ruminococcus; s__flavefaciens;	o__Clostridiales; f__Ruminococcaceae;	0.144606
g__Staphylococcus; s__aureus;	f__Corynebacteriaceae; g__Corynebacterium;	0.143091
g__Enterobacter; s__radicincitans;	o__Enterobacteriales; f__Enterobacteriaceae;	0.142192
f__Veillonellaceae; g__Dialister;	f__[Tissierellaceae]; g__WAL_1855D;	0.14187
g__Enterobacter; s__hormaechei;	g__Enterobacter; s__radicincitans;	0.140453
g__Listeria; s__weihenstephanensis;	o__Enterobacteriales; f__Enterobacteriaceae;	0.139913
f__Corynebacteriaceae; g__Corynebacterium;	f__Corynebacteriaceae; g__Corynebacterium;	0.139584
o__Clostridiales; f__Lachnospiraceae;	o__Clostridiales; f__Lachnospiraceae;	0.136328
o__Pseudomonadales; f__Pseudomonadaceae;	o__Enterobacteriales; f__Enterobacteriaceae;	0.13592
f__Pseudomonadaceae; g__Pseudomonas;	o__Enterobacteriales; f__Enterobacteriaceae;	0.133358
g__Prevotella; s__copri;	g__Prevotella; s__copri;	0.132105
f__Lachnospiraceae; g__Dorea;	f__Lachnospiraceae; g__Coprococcus;	0.13182
f__Lachnospiraceae; g__Coprococcus;	o__Clostridiales; f__Ruminococcaceae;	0.128892
f__Porphyromonadaceae; g__Porphyromonas;	f__[Tissierellaceae]; g__1-68;	0.128547
f__Bacteroidaceae; g__Bacteroides;	f__Bacteroidaceae; g__Bacteroides;	0.128469
g__Pseudomonas; s__viridiflava;	o__Enterobacteriales; f__Enterobacteriaceae;	0.127409
o__Enterobacteriales; f__Enterobacteriaceae;	o__Enterobacteriales; f__Enterobacteriaceae;	0.127319
o__Enterobacteriales; f__Enterobacteriaceae;	f__Enterobacteriaceae; g__Serratia;	0.127206
f__[Tissierellaceae]; g__Peptoniphilus;	f__[Tissierellaceae]; g__WAL_1855D;	0.123455
f__Porphyromonadaceae; g__Parabacteroides;	g__Bacteroides; s__fragilis;	-0.121432
f__Alcaligenaceae; g__Sutterella;	f__Alcaligenaceae; g__Sutterella;	0.119669
o__Clostridiales; f__Christensenellaceae;	c__Clostridia; o__Clostridiales;	0.118638
f__Lachnospiraceae; g__Blautia;	o__Clostridiales; f__Lachnospiraceae;	0.118452
f__Lachnospiraceae; g__Dorea;	g__[Ruminococcus]; s__gnavus;	0.118422
f__[Paraprevotellaceae]; g__Paraprevotella;	f__[Paraprevotellaceae]; g__Paraprevotella;	0.118255
f__Streptococcaceae; g__Streptococcus;	f__Streptococcaceae; g__Streptococcus;	0.118047
g__Roseburia; s__faecis;	o__Clostridiales; f__Lachnospiraceae;	0.117909
c__4C0d-2; o__YS2;	c__Alphaproteobacteria; o__RF32;	0.117456
f__Streptococcaceae; g__Streptococcus;	g__Haemophilus; s__parainfluenzae;	0.117372
f__Ruminococcaceae; g__Oscillospira;	o__Clostridiales; f__Ruminococcaceae;	0.11724
g__Faecalibacterium; s__prausnitzii;	g__Faecalibacterium; s__prausnitzii;	0.116641
f__Lachnospiraceae; g__Blautia;	g__[Ruminococcus]; s__gnavus;	0.116339
c__Clostridia; o__Clostridiales;	c__Clostridia; o__Clostridiales;	0.116216
o__Erysipelotrichales; f__Erysipelotrichaceae;	g__[Ruminococcus]; s__gnavus;	0.116134
c__Clostridia; o__Clostridiales;	f__Ruminococcaceae; g__Oscillospira;	0.115828
f__Porphyromonadaceae; g__Porphyromonas;	f__[Tissierellaceae]; g__WAL_1855D;	0.115707
o__Clostridiales; f__Ruminococcaceae;	g__Faecalibacterium; s__prausnitzii;	-0.11547
f__Lachnospiraceae; g__Coprococcus;	f__Lachnospiraceae; g__Blautia;	0.114546
o__Clostridiales; f__Lachnospiraceae;	g__[Ruminococcus]; s__gnavus;	0.113556
g__[Ruminococcus]; s__gnavus;	f__Lachnospiraceae; g__[Ruminococcus];	0.113545
g__Staphylococcus; s__aureus;	g__Listeria; s__weihenstephanensis;	0.113509
f__Ruminococcaceae; g__Oscillospira;	o__Clostridiales; f__Ruminococcaceae;	0.113054
o__Clostridiales; f__Lachnospiraceae;	o__Clostridiales; f__Lachnospiraceae;	0.113039
o__Clostridiales; f__Christensenellaceae;	c__Clostridia; o__Clostridiales;	0.112628
f__Bacteroidaceae; g__Bacteroides;	f__Bacteroidaceae; g__Bacteroides;	0.11188
f__Lachnospiraceae; g__Coprococcus;	c__Clostridia; o__Clostridiales;	0.111169
g__Bacteroides; s__uniformis;	f__Bacteroidaceae; g__Bacteroides;	0.110232
f__[Tissierellaceae]; g__1-68;	f__Prevotellaceae; g__Prevotella;	0.109622
o__Clostridiales; f__Clostridiaceae;	o__Clostridiales; f__Clostridiaceae;	0.108912
o__Clostridiales; f__Lachnospiraceae;	f__Ruminococcaceae; g__Oscillospira;	0.106799
f__Lachnospiraceae; g__Roseburia;	o__Clostridiales; f__Lachnospiraceae;	0.106459
c__Clostridia; o__Clostridiales;	c__Clostridia; o__Clostridiales;	0.105807
f__Alcaligenaceae; g__Sutterella;	f__Alcaligenaceae; g__Sutterella;	-0.104998
o__Clostridiales; f__Lachnospiraceae;	o__Clostridiales; f__Lachnospiraceae;	0.104867
g__Bifidobacterium; s__adolescentis;	o__Clostridiales; f__Lachnospiraceae;	-0.104675
f__Porphyromonadaceae; g__Parabacteroides;	f__Bacteroidaceae; g__Bacteroides;	0.104593
g__Enterobacter; s__radicincitans;	g__Listeria; s__weihenstephanensis;	0.104309
f__Bacteroidaceae; g__Bacteroides;	f__Bacteroidaceae; g__Bacteroides;	0.102889
o__Clostridiales; f__Ruminococcaceae;	o__Clostridiales; f__Ruminococcaceae;	0.102736
c__Clostridia; o__Clostridiales;	c__Clostridia; o__Clostridiales;	0.102238
g__Bacteroides; s__uniformis;	g__Bacteroides; s__eggerthii;	0.102131
o__Clostridiales; f__Ruminococcaceae;	o__Clostridiales; f__Ruminococcaceae;	0.101738
f__Alcaligenaceae; g__Sutterella;	f__Alcaligenaceae; g__Sutterella;	-0.101601
f__Ruminococcaceae; g__Oscillospira;	o__Clostridiales; f__Ruminococcaceae;	0.101451
o__Erysipelotrichales; f__Erysipelotrichaceae;	o__Clostridiales; f__Lachnospiraceae;	0.101304
f__[Odoribacteraceae]; g__Odoribacter;	f__Bacteroidaceae; g__Bacteroides;	0.100344
f__Ruminococcaceae; g__Ruminococcus;	f__Ruminococcaceae; g__Ruminococcus;	-0.100113
g__Veillonella; s__dispar;	f__Streptococcaceae; g__Streptococcus;	0.0995897
f__Corynebacteriaceae; g__Corynebacterium;	f__[Tissierellaceae]; g__Finegoldia;	0.0985917
f__Prevotellaceae; g__Prevotella;	f__[Tissierellaceae]; g__WAL_1855D;	0.0982483
o__Clostridiales; f__Lachnospiraceae;	g__[Ruminococcus]; s__gnavus;	0.0980511
f__Ruminococcaceae; g__Ruminococcus;	o__Clostridiales; f__Ruminococcaceae;	0.098036
f__Veillonellaceae; g__Dialister;	f__[Tissierellaceae]; g__1-68;	0.0972777
c__Clostridia; o__Clostridiales;	f__Lachnospiraceae; g__Coprococcus;	0.0968049
o__Clostridiales; f__Clostridiaceae;	g__Bifidobacterium; s__adolescentis;	0.0955461
o__Clostridiales; f__Ruminococcaceae;	o__Clostridiales; f__Ruminococcaceae;	0.095407
o__Clostridiales; f__Lachnospiraceae;	f__Lachnospiraceae; g__Lachnobacterium;	0.0952555
o__Clostridiales; f__Lachnospiraceae;	f__Ruminococcaceae; g__Ruminococcus;	-0.0951875
f__Bacteroidaceae; g__Bacteroides;	o__Bacteroidales; f__Rikenellaceae;	0.0949521
o__Erysipelotrichales; f__Erysipelotrichaceae;	g__Blautia; s__producta;	0.0948747
c__Clostridia; o__Clostridiales;	o__Clostridiales; f__Ruminococcaceae;	0.0947509
g__Faecalibacterium; s__prausnitzii;	g__Faecalibacterium; s__prausnitzii;	0.094189
o__Clostridiales; f__Lachnospiraceae;	o__Clostridiales; f__Ruminococcaceae;	0.0933351
c__Clostridia; o__Clostridiales;	o__Clostridiales; f__Lachnospiraceae;	0.0927767
o__Clostridiales; f__Lachnospiraceae;	o__Clostridiales; f__Ruminococcaceae;	0.0918059
f__Bacteroidaceae; g__Bacteroides;	f__Bacteroidaceae; g__Bacteroides;	0.0915614
f__Veillonellaceae; g__Dialister;	f__[Tissierellaceae]; g__Finegoldia;	0.0905508
o__Clostridiales; f__Christensenellaceae;	o__Clostridiales; f__Christensenellaceae;	0.0896826
o__Clostridiales; f__Ruminococcaceae;	f__Lachnospiraceae; g__Lachnospira;	0.0896291
o__Clostridiales; f__Ruminococcaceae;	o__Clostridiales; f__Ruminococcaceae;	0.0893293
c__Clostridia; o__Clostridiales;	f__Ruminococcaceae; g__Ruminococcus;	0.0891691
f__Bacteroidaceae; g__Bacteroides;	f__Bacteroidaceae; g__Bacteroides;	0.0889848
f__Ruminococcaceae; g__Oscillospira;	g__[Ruminococcus]; s__gnavus;	0.0887585
o__Clostridiales; f__Christensenellaceae;	c__Clostridia; o__Clostridiales;	0.0882555
f__Bacteroidaceae; g__Bacteroides;	f__Bacteroidaceae; g__Bacteroides;	0.0880713

## Sheet: Cluster-3 OTU-OTU-Association
Table S12-4 Top 1% OTU-OTU associations of 'C3'
OTU-1	OTU-2	Association
c__Clostridia; o__Clostridiales;	f__Lachnospiraceae; g__Dorea;	-0.379324
f__Lachnospiraceae; g__Dorea;	c__Clostridia; o__Clostridiales;	0.322662
f__Prevotellaceae; g__Prevotella;	f__Ruminococcaceae; g__Ruminococcus;	0.314699
o__Clostridiales; f__Ruminococcaceae;	c__Clostridia; o__Clostridiales;	0.290974
c__Clostridia; o__Clostridiales;	c__Clostridia; o__Clostridiales;	0.280865
f__Ruminococcaceae; g__Ruminococcus;	c__Clostridia; o__Clostridiales;	0.259826
c__Clostridia; o__Clostridiales;	g__Bacteroides; s__fragilis;	-0.244656
c__Clostridia; o__Clostridiales;	o__Clostridiales; f__Ruminococcaceae;	0.241918
c__Clostridia; o__Clostridiales;	f__Bacteroidaceae; g__Bacteroides;	-0.230424
c__Clostridia; o__Clostridiales;	f__Prevotellaceae; g__Prevotella;	0.227544
c__Clostridia; o__Clostridiales;	g__Akkermansia; s__muciniphila;	0.188955
c__Clostridia; o__Clostridiales;	f__Bacteroidaceae; g__Bacteroides;	-0.179134
c__Clostridia; o__Clostridiales;	o__Clostridiales; f__Lachnospiraceae;	0.172471

## Sheet: Cluster-1 EF-OTU-Association
Table S12-5 Top 1% EF-OTU associations of 'C1'
EF	OTU	Association
"SALTED_SNACKS_FREQUENCY"	g__Bifidobacterium; s__adolescentis;	0.123851
"WHOLE_GRAIN_FREQUENCY"	g__Bifidobacterium; s__adolescentis;	0.123626
"FRUIT_FREQUENCY"	f__Lachnospiraceae; g__Lachnospira;	0.11122
"VITAMIN_D_SUPPLEMENT_FREQUENCY"	g__Bifidobacterium; s__adolescentis;	0.1087
"WHOLE_GRAIN_FREQUENCY"	o__Clostridiales; f__Lachnospiraceae;	0.10709
"PROBIOTIC_FREQUENCY"	g__Bifidobacterium; s__adolescentis;	0.103574
"PROBIOTIC_FREQUENCY"	o__Clostridiales; f__Ruminococcaceae;	0.101157
"SALTED_SNACKS_FREQUENCY"	f__Bifidobacteriaceae; g__Bifidobacterium;	0.096279
"WHOLE_GRAIN_FREQUENCY"	f__Bifidobacteriaceae; g__Bifidobacterium;	0.0962482
"SALTED_SNACKS_FREQUENCY"	o__Clostridiales; f__Lachnospiraceae;	0.0954769
"VITAMIN_B_SUPPLEMENT_FREQUENCY"	g__Bifidobacterium; s__adolescentis;	0.0937898
"WHOLE_GRAIN_FREQUENCY"	o__Clostridiales; f__Ruminococcaceae;	0.0934902
"FROZEN_DESSERT_FREQUENCY"	g__Bifidobacterium; s__adolescentis;	0.0911026
"POULTRY_FREQUENCY"	f__Lachnospiraceae; g__[Ruminococcus];	0.0811984
"HIGH_FAT_RED_MEAT_FREQUENCY"	o__Bacteroidales; f__Rikenellaceae;	0.0810955
"FRUIT_FREQUENCY"	c__Clostridia; o__Clostridiales;	0.0797905
"PROBIOTIC_FREQUENCY"	o__Clostridiales; f__Lachnospiraceae;	0.0781758
"MILK_CHEESE_FREQUENCY"	f__Streptococcaceae; g__Streptococcus;	0.0777092
"HOMECOOKED_MEALS_FREQUENCY"	c__Clostridia; o__Clostridiales;	0.0776615
"WHOLE_EGGS"	g__Bifidobacterium; s__adolescentis;	0.0768927
"VEGETABLE_FREQUENCY"	g__Bifidobacterium; s__adolescentis;	0.0760768
"POULTRY_FREQUENCY"	f__Ruminococcaceae; g__Oscillospira;	0.0747898
"VITAMIN_B_SUPPLEMENT_FREQUENCY"	f__Lachnospiraceae; g__Blautia;	0.0744814
"RED_MEAT_FREQUENCY"	f__Lachnospiraceae; g__[Ruminococcus];	0.0743554
"VITAMIN_D_SUPPLEMENT_FREQUENCY"	o__Clostridiales; f__Lachnospiraceae;	0.074341
"SALTED_SNACKS_FREQUENCY"	g__[Ruminococcus]; s__gnavus;	0.0741155
"VEGETABLE_FREQUENCY"	c__Clostridia; o__Clostridiales;	0.0730005
"RED_MEAT_FREQUENCY"	o__Bacteroidales; f__Rikenellaceae;	0.0716539
"VITAMIN_B_SUPPLEMENT_FREQUENCY"	o__Clostridiales; f__Ruminococcaceae;	0.0708515
"VITAMIN_D_SUPPLEMENT_FREQUENCY"	o__Clostridiales; f__Ruminococcaceae;	0.0707555
"FROZEN_DESSERT_FREQUENCY"	f__Bifidobacteriaceae; g__Bifidobacterium;	0.0705638
"HIGH_FAT_RED_MEAT_FREQUENCY"	f__Bacteroidaceae; g__Bacteroides;	0.0704988
"WHOLE_GRAIN_FREQUENCY"	f__Lachnospiraceae; g__Blautia;	0.0703019
"FERMENTED_PLANT_FREQUENCY"	g__Bifidobacterium; s__adolescentis;	0.0693138
"VEGETABLE_FREQUENCY"	c__Clostridia; o__Clostridiales;	0.0692478
"EXERCISE_FREQUENCY"	o__Clostridiales; f__Lachnospiraceae;	0.0687211
"VITAMIN_B_SUPPLEMENT_FREQUENCY"	c__Clostridia; o__Clostridiales;	0.0676274
"FRUIT_FREQUENCY"	o__Clostridiales; f__Lachnospiraceae;	0.0672609
"VITAMIN_B_SUPPLEMENT_FREQUENCY"	o__Clostridiales; f__Ruminococcaceae;	0.0669689
"VEGETABLE_FREQUENCY"	o__Clostridiales; f__Ruminococcaceae;	0.0652555
"POULTRY_FREQUENCY"	g__[Ruminococcus]; s__gnavus;	0.0644009
"SEAFOOD_FREQUENCY"	o__Clostridiales; f__Ruminococcaceae;	0.0642066
"POULTRY_FREQUENCY"	f__Alcaligenaceae; g__Sutterella;	0.0640355
"ALCOHOL_FREQUENCY"	c__Clostridia; o__Clostridiales;	0.063929
"FRUIT_FREQUENCY"	c__Clostridia; o__Clostridiales;	0.0638007
"VITAMIN_D_SUPPLEMENT_FREQUENCY"	f__Lachnospiraceae; g__Blautia;	0.063248
"SALTED_SNACKS_FREQUENCY"	o__Clostridiales; f__Ruminococcaceae;	0.0631421
"POULTRY_FREQUENCY"	o__Clostridiales; f__Ruminococcaceae;	0.0630156

## Sheet: Cluster-2 EF-OTU-Association
Table S12-6 Top 1% EF-OTU associations of 'C2'
EF	OTU	Association
"VITAMIN_B_SUPPLEMENT_FREQUENCY"	g__Bifidobacterium; s__adolescentis;	0.0961302
"SMOKING_FREQUENCY"	f__Bifidobacteriaceae; g__Bifidobacterium;	0.0925882
"SMOKING_FREQUENCY"	g__Bifidobacterium; s__adolescentis;	0.0865622
"EXERCISE_FREQUENCY"	c__Clostridia; o__Clostridiales;	0.0845901
"SMOKING_FREQUENCY"	f__Lachnospiraceae; g__Blautia;	0.0805094
"ALCOHOL_FREQUENCY"	o__Erysipelotrichales; f__Erysipelotrichaceae;	0.0792648
"ALCOHOL_FREQUENCY"	c__Clostridia; o__Clostridiales;	0.0732284
"PROBIOTIC_FREQUENCY"	f__Lachnospiraceae; g__Blautia;	0.0723606
"PROBIOTIC_FREQUENCY"	g__Bifidobacterium; s__adolescentis;	0.0714296
"EXERCISE_FREQUENCY"	f__Lachnospiraceae; g__Lachnospira;	0.0710514
"VITAMIN_B_SUPPLEMENT_FREQUENCY"	f__Bifidobacteriaceae; g__Bifidobacterium;	0.0703731
"ALCOHOL_FREQUENCY"	c__Clostridia; o__Clostridiales;	0.067187
"EXERCISE_FREQUENCY"	f__Lachnospiraceae; g__[Ruminococcus];	0.0668031
"VITAMIN_D_SUPPLEMENT_FREQUENCY"	g__Bifidobacterium; s__adolescentis;	0.0657301
"SMOKING_FREQUENCY"	f__Alcaligenaceae; g__Sutterella;	0.0641164
"ALCOHOL_FREQUENCY"	o__Bacteroidales; f__Rikenellaceae;	0.0639406
"PROBIOTIC_FREQUENCY"	o__Clostridiales; f__Lachnospiraceae;	0.0636513
"PROBIOTIC_FREQUENCY"	f__Lachnospiraceae; g__Blautia;	0.0635485
"EXERCISE_FREQUENCY"	c__Clostridia; o__Clostridiales;	0.0634598
"ALCOHOL_FREQUENCY"	o__Clostridiales; f__Ruminococcaceae;	0.0630465
"VITAMIN_D_SUPPLEMENT_FREQUENCY"	f__Lachnospiraceae; g__Blautia;	0.0627548
"SMOKING_FREQUENCY"	f__Lachnospiraceae; g__Blautia;	0.0626591
"VITAMIN_B_SUPPLEMENT_FREQUENCY"	f__Lachnospiraceae; g__Blautia;	0.0623821
"ALCOHOL_FREQUENCY"	c__Clostridia; o__Clostridiales;	0.0617944
"ALCOHOL_FREQUENCY"	c__4C0d-2; o__YS2;	0.0606583
"SMOKING_FREQUENCY"	o__Clostridiales; f__Lachnospiraceae;	0.0603671
"EXERCISE_FREQUENCY"	o__Clostridiales; f__Lachnospiraceae;	0.0598121
"EXERCISE_FREQUENCY"	f__Ruminococcaceae; g__Oscillospira;	0.0597096
"VITAMIN_D_SUPPLEMENT_FREQUENCY"	f__Lachnospiraceae; g__Blautia;	0.0593312
"EXERCISE_FREQUENCY"	o__Clostridiales; f__Ruminococcaceae;	0.0592031
"EXERCISE_FREQUENCY"	g__Faecalibacterium; s__prausnitzii;	0.0568535
"VITAMIN_B_SUPPLEMENT_FREQUENCY"	f__Lachnospiraceae; g__Blautia;	0.0563119
"EXERCISE_FREQUENCY"	f__Ruminococcaceae; g__Oscillospira;	0.056049
"MILK_SUBSTITUTE_FREQUENCY"	f__Lachnospiraceae; g__Blautia;	0.0550193
"VITAMIN_B_SUPPLEMENT_FREQUENCY"	o__Clostridiales; f__Ruminococcaceae;	0.0550025
"PROBIOTIC_FREQUENCY"	o__Clostridiales; f__Lachnospiraceae;	0.0549945
"ALCOHOL_FREQUENCY"	o__Clostridiales; f__Clostridiaceae;	0.0549377
"MILK_CHEESE_FREQUENCY"	g__Bifidobacterium; s__adolescentis;	0.0548583
"VITAMIN_B_SUPPLEMENT_FREQUENCY"	f__Lachnospiraceae; g__Coprococcus;	0.054474
"SMOKING_FREQUENCY"	o__Clostridiales; f__Lachnospiraceae;	0.0542063
"EXERCISE_FREQUENCY"	c__Clostridia; o__Clostridiales;	0.0538391
"EXERCISE_FREQUENCY"	o__Clostridiales; f__Lachnospiraceae;	0.0537128
"EXERCISE_FREQUENCY"	o__Clostridiales; f__Ruminococcaceae;	0.0534864
"EXERCISE_FREQUENCY"	c__Clostridia; o__Clostridiales;	0.0533595
"PROBIOTIC_FREQUENCY"	c__Clostridia; o__Clostridiales;	0.0531125
"ALCOHOL_FREQUENCY"	c__Clostridia; o__Clostridiales;	0.0530719
"SMOKING_FREQUENCY"	f__Lachnospiraceae; g__Coprococcus;	0.0528717
"VITAMIN_D_SUPPLEMENT_FREQUENCY"	o__Clostridiales; f__Lachnospiraceae;	0.0527438

## Sheet: Cluster-3 EF-OTU-Association
Table S12-7 Top 1% EF-OTU associations of 'C3'
EF	OTU	Association
"PROBIOTIC_FREQUENCY"	f__Bacteroidaceae; g__Bacteroides;	0.511527
"PROBIOTIC_FREQUENCY"	f__Bacteroidaceae; g__Bacteroides;	0.308923
"PROBIOTIC_FREQUENCY"	o__Clostridiales; f__Ruminococcaceae;	0.294917
"PROBIOTIC_FREQUENCY"	f__[Odoribacteraceae]; g__Butyricimonas;	0.284537
"FERMENTED_PLANT_FREQUENCY"	o__Bacteroidales; f__Rikenellaceae;	-0.260998
"PROBIOTIC_FREQUENCY"	f__Bacteroidaceae; g__Bacteroides;	0.244002
"ALCOHOL_FREQUENCY"	o__Bacteroidales; f__[Barnesiellaceae];	0.236286
"WHOLE_GRAIN_FREQUENCY"	f__Ruminococcaceae; g__Oscillospira;	0.213145
"EXERCISE_FREQUENCY"	g__Faecalibacterium; s__prausnitzii;	0.199653
"SMOKING_FREQUENCY"	f__Lachnospiraceae; g__Dorea;	0.188001
"FERMENTED_PLANT_FREQUENCY"	o__Bacteroidales; f__[Barnesiellaceae];	-0.187867
"MEAT_EGGS_FREQUENCY"	f__Bacteroidaceae; g__Bacteroides;	0.180163
"FERMENTED_PLANT_FREQUENCY"	o__Clostridiales; f__Ruminococcaceae;	0.178878
"POULTRY_FREQUENCY"	c__Clostridia; o__Clostridiales;	0.175402
"FERMENTED_PLANT_FREQUENCY"	f__Bacteroidaceae; g__Bacteroides;	-0.170963
"FERMENTED_PLANT_FREQUENCY"	f__Ruminococcaceae; g__Ruminococcus;	-0.170726
"EXERCISE_FREQUENCY"	f__Bacteroidaceae; g__Bacteroides;	0.168767
"SALTED_SNACKS_FREQUENCY"	o__Clostridiales; f__Ruminococcaceae;	0.165496
"ALCOHOL_FREQUENCY"	f__Ruminococcaceae; g__Ruminococcus;	0.162427
"HOMECOOKED_MEALS_FREQUENCY"	f__Bacteroidaceae; g__Bacteroides;	-0.160403
"ALCOHOL_FREQUENCY"	f__[Odoribacteraceae]; g__Butyricimonas;	-0.156324
"MEAT_EGGS_FREQUENCY"	o__Clostridiales; f__Lachnospiraceae;	0.156249
"FERMENTED_PLANT_FREQUENCY"	g__Faecalibacterium; s__prausnitzii;	-0.15588
"FERMENTED_PLANT_FREQUENCY"	f__Bacteroidaceae; g__Bacteroides;	-0.155383
"SALTED_SNACKS_FREQUENCY"	o__Clostridiales; f__Ruminococcaceae;	0.15273
"ALCOHOL_FREQUENCY"	f__Bacteroidaceae; g__Bacteroides;	-0.152453
"ALCOHOL_FREQUENCY"	o__Clostridiales; f__Ruminococcaceae;	0.152043
"RED_MEAT_FREQUENCY"	o__Clostridiales; f__Ruminococcaceae;	0.149319
"ALCOHOL_FREQUENCY"	o__Bacteroidales; f__Rikenellaceae;	0.148568
"FERMENTED_PLANT_FREQUENCY"	o__Clostridiales; f__Ruminococcaceae;	0.144842
"ALCOHOL_FREQUENCY"	f__Bacteroidaceae; g__Bacteroides;	-0.144354
"FERMENTED_PLANT_FREQUENCY"	c__Alphaproteobacteria; o__RF32;	-0.138087
"MILK_SUBSTITUTE_FREQUENCY"	o__Erysipelotrichales; f__Erysipelotrichaceae;	0.133818
"MILK_CHEESE_FREQUENCY"	f__Bacteroidaceae; g__Bacteroides;	-0.132156
"RED_MEAT_FREQUENCY"	o__Clostridiales; f__Lachnospiraceae;	0.129848
"SEAFOOD_FREQUENCY"	f__Porphyromonadaceae; g__Parabacteroides;	0.128892
"HOMECOOKED_MEALS_FREQUENCY"	f__Bacteroidaceae; g__Bacteroides;	-0.125969
"FROZEN_DESSERT_FREQUENCY"	o__Clostridiales; f__Ruminococcaceae;	0.124771
"HOMECOOKED_MEALS_FREQUENCY"	f__Ruminococcaceae; g__Ruminococcus;	0.12436
"SEAFOOD_FREQUENCY"	o__Erysipelotrichales; f__Erysipelotrichaceae;	0.124319
"VITAMIN_D_SUPPLEMENT_FREQUENCY"	o__Clostridiales; f__Lachnospiraceae;	0.123025
"HIGH_FAT_RED_MEAT_FREQUENCY"	o__Clostridiales; f__Ruminococcaceae;	0.122949
"MILK_SUBSTITUTE_FREQUENCY"	f__Bacteroidaceae; g__Bacteroides;	0.120976
"FRUIT_FREQUENCY"	f__Lachnospiraceae; g__Blautia;	0.119087
"PROBIOTIC_FREQUENCY"	f__Porphyromonadaceae; g__Parabacteroides;	0.117909
"VEGETABLE_FREQUENCY"	c__4C0d-2; o__YS2;	0.117732
"MILK_CHEESE_FREQUENCY"	f__Bacteroidaceae; g__Bacteroides;	0.114481
"WHOLE_EGGS"	f__Lachnospiraceae; g__Blautia;	-0.114043
